# Supplementary material for: Translation of SARS-CoV-2 gRNA Is Extremely Efficient and Competitive despite a High Degree of Secondary Structures and the Presence of an uORF
Source: Viruses. 2022 Jul 8;14(7):1505. doi: 10.3390/v14071505 (PMC9322171; doi:10.3390/v14071505)
Supplement: Supplementary file 1 [file viruses-14-01505-s001.zip]

Archive with 1 entries (1 files):
- viruses-1779316-supplementary.pdf
